# Supplementary material for: The FsrA‐Mediated Iron‐Sparing Response Regulates the Biosynthesis of the Epipeptide EPE in Bacillus subtilis
Source: Mol Microbiol. 2025 Dec 17;125(2):108–22. doi: 10.1111/mmi.70039 (PMC12871923; doi:10.1111/mmi.70039)
Supplement: Supplementary file 1 — Data S1: mmi70039‐sup‐0001‐DataS1.xlsx. [file MMI-125-108-s002.xlsx]

## Sheet: iron dependend proteins
Gene locus	Name	Protein/Enzyme	Function	Iron dependancy	fsrA interaction
addBA-sbcDC-hlpB	AddB	ATP-dependent deoxyribonuclease (subunit B)	DNA repair/recombination	[4Fe-4S] cluster as cofactor
sboAX-albABCDEFG	AlbA	radical S-adenodylmethionine sactisynthase	subtilosin production/maturation	[4Fe-4S] cluster as cofactor
bioWAFDBI-ytbQ	BioB	biotin synthase	biotin biosynthesis	[4Fe-4S] cluster as cofactor
citB-yneN	CitB	aconitase, trigger enzyme	TCA cycle	[4Fe-4S] cluster as cofactor	published
cysJ-cysI	CysI	sulfite reductase (NADPH2) (beta subunit)	sulfite reduction	[4Fe-4S] cluster& siroheme as cofactor
epeXEPAB	EpeE	radical S-adenodylmethionine epimerase	epipeptide EPE production/maturation	[4Fe-4S] & [2Fe-2S] cluster as cofactor	this study
fadF-acdA-rpoE	FadF	unkown (similar to iron sulphur binding reductase)	fatty acid degradation	[4Fe-4S] cluster as cofactor
fer	Fer	ferredoxin	electron transfer	[4Fe-4S] cluster as cofactor
fnr	Fnr	transcriptional regulator (Crp family)	regulation of anaerobiosis, fermentation and overflow metabolism	[4Fe-4S] cluster as cofactor
forC1-forE1	ForC1	formate:menadione oxidoreductase	important for survival of salt and ethanol stress	[4Fe-4S] & [2Fe-2S] cluster as cofactor
forC2-forE2	ForC2	formate:menadione oxidoreductase	unknown	[4Fe-4S] & [2Fe-2S] cluster as cofactor
glcDF	GlcF	probable glycolate oxidase, iron-sulfur subunit	unknown	[4Fe-4S] cluster as cofactor
gltAB	GltA	glutamate synthesis (large subunit)	glutamate biosynthesis and control of glutamate degradation	[3Fe-4S] cluster as cofactor	published
gltAB	GltB	glutamate synthesis (small subunit)	glutamate biosynthesis	[3Fe-4S] cluster as cofactor	published
lepA-hemN	HemN	anaerobic coproporphydrinogen III oxidase	heme biosynthesis	[4Fe-4S] cluster as cofactor
hemZ	HemZ	coproporphydrinogen III oxidase	heme biosynthesis	[4Fe-4S] cluster as cofactor
ilvD	IlvD	dihydroxy-acid dehydratase (2,3-dihydroxy-3-methylbutanoate, 2,3-dihydroxy-3-methylpentanoate)	biosynthesis of branched-chain amino acids	[2Fe-2S] cluster as cofactor
spoIIIM-ispG	IspG	1-hydroxy-2-methyl-2-(E)-butenyl-4-diphosphate synthase	MEP pathway of isoprenoid biosynthesis	[4Fe-4S] cluster as cofactor
yqfQ-ispH	IspH	(E)-4-hydroxy-3-methylbut-2-enyl diphosphate reductase	MEP pathway of isoprenoid biosynthesis	[4Fe-4S] cluster as cofactor
yodTSRQP-kamA-yokU-yozE	KamA	lysine 2,3-aminomutase	unknown	[4Fe-4S] cluster as cofactor
ilvBHC-leuABCD	LeuC	3-isopropylmalate dehydratase (large subunit)	leucin biosynthesis	[4Fe-4S] cluster as cofactor	published
lipA	LipA	lipoyl synthase, trigger enzyme	synthesis of lipoic acid	[4Fe-4S] cluster as cofactor
lutABC	LutB	lactate oxidase	lactate utilization	[Fe-S] cluster as cofactor	published
mmgABCDEF	MmgE	2-methlycitrate dehydratase	mother cell metabolism	[Fe-S] cluster as cofactor
mnmLM	MnmL	radical S-adenodylmethionine enzyme	synthesis of mnm5s2U at the Wobble base position (U34) in tRNAs, tRNA modification	[4Fe-4S] cluster as cofactor
fdhD-moaA	MoaA	unkown	molybdopterin precursor biosynthesis	[4Fe-4S] cluster as cofactor
yusZ-mrgA	MrgA	mini-ferritin, DNA-binding stress protein	iron storage	[Fe-S] cluster as cofactor
mutY-fabL-sspE	MutY	A/G-specific adenine glycosylase	DNA repair, releases adenines from 8-oxo-G:A mismatches	[4Fe-4S] cluster as cofactor
nadBCA	NadA	quinolinate synthetase	NAD biosynthesis	[4Fe-4S] cluster as cofactor
narGHJI	NarG	nitrate reductase (alpha subunit)	nitrate respiration, nitrogen assimilation	[4Fe-4S] cluster as cofactor
narGHJI	NarH	nitrate reductase (beta subunit)	nitrate respiration, nitrogen assimilation	[4Fe-4S] & [3Fe-4S] cluster as cofactor
nasBCDEF	NasC	nitrate reductase (catalytic subunit)	utilization of nitrate	[4Fe-4S] cluster as cofactor
nasBCDEF	NasD	assimilatory nitrate reductase (subunit)	utilization of nitrate as nitrogen source	[4Fe-4S] cluster & siroheme as cofactor
nasBCDEF	NasE	assimilatory nitrate reductase (subunit)	utilization of nitrate as nitrogen source	[2Fe-2S] cluster as cofactor
nsrR	NsrR	transcriptional repressor, nitric oxide-response regulator	repression of ResD-ResE-dependent genes in the absence of nitric oxide	[2Fe-2S] cluster as cofactor
asnS-dnaD-nth-ypoC	Nth	endonuclease III, apurinic/apyrimidinic endonuclease	DNA repair	[4Fe-4S] cluster as cofactor
pucABCDE	PucE	xanthine dehydrogenase	purine utilization	[2Fe-2S] cluster as cofactor
purEKBCSQLFMNHD	PurF	glutamine phosphoribosyldiphosphate amidotransferase	purin biosynthesis	[4Fe-4S] cluster as cofactor
pyrRPBC-pyrAAB-pyrKDFE	PyrK	dihydroorotic acid dehydrogenase (electron transfer subunit)	pyrimidine biosynthesis	[2Fe-2S] cluster as cofactor
qcrABC	QcrA	menaquinol:cytochrome c oxidoreductase (iron-sulphur subunit)	respiration	[2Fe-2S] cluster as cofactor
queCDEF	QueE	7-carboxy-7-deazaguanine (CDG) synthase	synthesis of the modified ribonucleotide queuosine, tRNA modification	[4Fe-4S] cluster as cofactor
queG	QueG	epoxyqueuosine reductase	synthesis of queuosine, tRNA modification	[4Fe-4S] cluster as cofactor
ymcB-ricA	RicA	subunit of the regulatory iron-sulfur containing RicA-RicF-RicT complex	required for handig over of RicT to Rnase Y, facilitate maturation of polycistronic mRNAs, control of phosphorelay	[4Fe-4S] cluster as cofactor
ricF-ylbG-ylbH-coAD	RicF	subunit of the regulatory iron-sulfur containing RicA-RicF-RicT complex	required for handig over of RicT to Rnase Y, facilitate maturation of polycistronic mRNAs, control of phosphorelay	[4Fe-4S] cluster as cofactor
xpaC-yaaN-yaaO-tmk-darA-yaaR-holB-ricT-yabA-trmN6-yazA-yabC	ricT	subunit of the regulatory iron-sulfur containing RicA-RicF-RicT complex	required for handig over of RicT to Rnase Y, facilitate maturation of polycistronic mRNAs, control of phosphorelay	[4Fe-4S] cluster as cofactor
dgkB-rlmCD-yefC-dnmA-yeeB-yeeC	RlmCD	rRNA methyltransferase	23S rRNA maturation	[Fe-S] cluster as cofactor
sdaABA-recG	SdaAA	L-serine deaminase (alpha chain)	serine utilization	[4Fe-4S] cluster as cofactor
sdaABA-recG	SdaAB	L-serine deaminase (beta chain)	serine utilization	[4Fe-4S] cluster as cofactor
sdhCAB	SdhB	succinate dehydrogenase (iron-sulphur protein)	TCA cycle	[4Fe-4S] & [2Fe-2S] & [3Fe-4S]cluster as cofactor
skfABCEFGH	SkfB	radical S-adenodylmethionine sactisynthase	maturation of sporulation killing factor (SKF)	[4Fe-4S] cluster as cofactor
splAB	SplB	spore photoproduct lyase	protection of spore DNA against photodamage	[4Fe-4S] cluster as cofactor
sufA	SufA	Fe-S carrier	assembly of Fe-S clusters	[Fe-S] cluster as cofactor
sufCDSUB	SufB	Fe-S scaffold	synthesis of Fe-S clusters	[Fe-S] cluster as cofactor
thiC	ThiC	4-amino-5-hydroxymethyl-2-methylpyrimidine phosphate (HMP-P) synthase	biosyhnthesis of thiamine	[4Fe-4S] cluster as cofactor
yfkAC	YfkA	putative Fe-S oxidoreductase	control of elongation factor P modification	[4Fe-4S] cluster as cofactor
yhfW	YhfW	similar to Rieske [2Fe-2S] iron-sulphur protein	unknown	[2Fe-2S] cluster as cofactor
yitBA-yisZ	YitB	phospho-adenylylsulfate sulfotransferase	sulfate reduction and activation	[4Fe-4S] cluster as cofactor
defA-fmt-yloM-yloN	YloN	tRNA adenosine methyltransferase	RNA modification	[4Fe-4S] cluster as cofactor
ymcB-ricA	YmcB	tRNA methylthiotransferase	tRNA maturation	[4Fe-4S] cluster as cofactor
yoaEF	YoaE	formate dehydrogenase	unknown	[Fe-S] cluster as cofactor
yosX-yotBCDEFGHIJKM-sprB	YotD	similar to acyl-CoA synthetase	unknown	[Fe-S] cluster as cofactor
hrcA-grpE-dnaKJ-yqeTUV	YqeV	tRNA methylthiotransferase	tRNA maturation	[4Fe-4S] cluster as cofactor
yyzM-yyaEF-rpsF-ssbA-rpsR	YyaE	similar to formate dehydrogenase	unknown	[Fe-S] cluster as cofactor

## Sheet: IntaRNA
Name	fsrA interaction	selection used for interaction study	id1	start1	end1	seedStart1	seedEnd1	ED1	id2	start2	end2	seedStart2	seedEnd2	ED2	E	E_hybrid	E_norm	subseqDP	hybridDP	seq1	seq2																id1	start1	end1	seedStart1	seedEnd1	ED1	id2	start2	end2	seedStart2	seedEnd2	ED2	E
AddB	predicted by IntaRNA	intergenic region between yhjR and addB	5UTR_addB_selection_RNA	185	233	194	200	7.92	fsrA_RNA	11	44	30	36	9.94	-17.2	-35.06	-1.73248	GAUAAAAAGAGAGGGGUCUUCUAAUUUGGGAGCAGAGUUUUUAGUAGGC&GCUACUCUCUGUUCCCCAACCCCUCUAUCAGAUC	(((......((((((((..........((((((((((.....((((.((&))))))))))))))))..)))))))).....)))	GGAUAGGGAUAGUAGCUGUAAUGCAAGGGGAUUCAACUCCAUUCUUAGGAAUUGGGCUUCUGUAAAAGUAUAUGUUGGGCAGGGAGAGAUGUGCGGAGAUAAUCAGCUUUUUAUAUGUGAAAAGGCCGUUUUUACCAAUAGAUCAGAUUGGUCAUUUUCGUCAACAUUCGAUAAAAUAUAGAGAGAUAAAAAGAGAGGGGUCUUCUAAUUUGGGAGCAGAGUUUUUAGUAGGCAGGUCCGGGAG	AUAGAGAGAAGCUACUCUCUGUUCCCCAACCCCUCUAUCAGAUCAAGAUCCGAAAAAACUUGGCGCUACCCCCGCCAAGUUUUU
AlbA	predicted by IntaRNA	intergenic region between sboX and albA	albA_selection_RNA	238	257	251	257	5.99	fsrA_RNA	32	46	32	38	0.96	-3.89	-10.84	-0.383582	UUGAAUCAUAUGUAUAGGGG&CCUCUAUCAGAUCAA	((((.((...((.(((((((&)))))))))))))))	AUGAAAAAAGCUGUCAUUGUAGAAAACAAAGGUUGUGCAACAUGCUCGAUCGGAGCCGCUUGUCUAGUGGACGGUCCUAUCCCUGAUUUUGAAAUUGCCGGUGCAACAGGUCUAUUCGGUCUAUGGGGGUAAGGAUCUCCCAAAAGGGCAUAGUCAUUCUACUAUGCCCUUUUUAAGUAAAUUACAAUUUUUAACUAAAAUCUACCUCUUGGAUAUACAUACACAACCGUUUUUCAUUUGAAUCAUAUGUAUAGGGGAUGGUAUUUUGUUUAUAGAGCAGAUGUUUCCAUUUAUUAAUGAAA	AUAGAGAGAAGCUACUCUCUGUUCCCCAACCCCUCUAUCAGAUCAAGAUCCGAAAAAACUUGGCGCUACCCCCGCCAAGUUUUU
BioB	predicted by IntaRNA	bioD	bioB_selection_RNA	176	182	176	182	2.78	fsrA_RNA	67	73	67	73	2.02	-7.73	-12.53	-0.77547	GGGGGUA&UACCCCC	(((((((&)))))))	UCAAUGGAAUCAGUGACUCUCCUGAUGAAGAUGAAAAAACCAAUCCUGAGAUGAUUGAGCGCUUAUGCGGUGUGCCGAUUUUAGGGGUUACGCCAAAGCUUGCCAACGUGACGAAAGAAACGGUUCUACAUAUGGUAAAAGACCAUAUCAAUCUAUCAUUACUGAUGAAUCAAGUGGGGGUAUGAGAAUGAAUCAAUGGAUGGAACUCGCAGACCGGGUGCUGGCUGGAGCAGAAGUGACUGACGAAGAGGCGC	AUAGAGAGAAGCUACUCUCUGUUCCCCAACCCCUCUAUCAGAUCAAGAUCCGAAAAAACUUGGCGCUACCCCCGCCAAGUUUUU
CitB	published (Gabella et al., 2008)	intergenic region between sspO and citB	5UTR_citB_selection_RNA	240	267	245	251	5.81	fsrA_RNA	23	50	38	44	0.98	-23.09	-29.88	-2.27833	GAUCUGAUCUGAAGGGGGAUUUUGGAGA&UCCCCAACCCCUCUAUCAGAUCAAGAUC	((((((((((((((((((...((((.((&)).)))).)))))).))))))).)))))	UCAUUCCGUUAAUGACGUGAUUCGCUUUUCUUUUGACCAUCAUUAUCACCUCAAUCAUAAUAUGGCUUCUUUUAUUGUGUUAUAUGAGAGAGCGUAAACAGUAAAAAUUACCGGUACAUUUUUCUCAUAAGUCGAACUUAUUGUAUUUAAUAAAAACAUUGAUAUUUACUUAUGUAUGAUUUUGUUUUAAUAUGAAAUUGUGAGAAAAUUGUGAUGGAAUGUAAUGUUCAUCUGAGAAUGAUCUGAUCUGAAGGGGGAUUUUGGAGAAUGGCAAACGAGCAAAAAACUGCAGCAAAAGAC	AUAGAGAGAAGCUACUCUCUGUUCCCCAACCCCUCUAUCAGAUCAAGAUCCGAAAAAACUUGGCGCUACCCCCGCCAAGUUUUU
CysI	predicted by IntaRNA	intergenic region between cysJ and cysI	5_UTR_cysI_selection_1_RNA	286	303	288	294	3.89	fsrA_RNA	30	46	38	44	0.96	-5.95	-10.8	-0.577034	UUGAUUUGACUUGAAAGG&CCCCUCUAUCAGAUCAA	(((((((((...((..((&))..))..)))))))))	UUGGCUCAAAGACGGUGUGCUGACAAAAAUGGAUGUGGCGUUCUCACGUGAUACGGAAGAAAAAGUAUAUGUGCAGCACCGCAUGCUUGAACAUAGCGCAGAAUUGUUUGAAUGGCUUCAAGAAGGAGCGGCUGUUUACAUUUGCGGAGAUGAAAAGCACAUGGCGCAUGACGUCCAUAACACAUUGCUUGAAAUUAUCGAAAAAGAAGGCAAUAUGAGCCGCGAAGAGGCGGAGGCUUAUCUUGCCGAUAUGCAGCAGCAAAAACGCUAUCAGCGUGAUGUAUAUUGAUUUGACUUGAAAGGAGUUUUUCAACAUGGUGACCAAAAUUCUAAAAGCACCGGACGGCUCUCCAAGUGA	AUAGAGAGAAGCUACUCUCUGUUCCCCAACCCCUCUAUCAGAUCAAGAUCCGAAAAAACUUGGCGCUACCCCCGCCAAGUUUUU
EpeE	this study	intergenic region between epeX and epeE	5UTR_epeE_RNA	4	36	30	36	7.11	fsrA_RNA	29	51	29	35	0.97	-15.89	-23.97	-1.73174	GGAUUCUUGGAAGUGGUCAUUAAUUAGAGGGGU&ACCCCUCUAUCAGAUCAAGAUCC	((((.((((....((((........((((((((&))))))))))))...))))))))	GCUGGAUUCUUGGAAGUGGUCAUUAAUUAGAGGGGUACAAAGGAGAGUCUAACUCUCCUUUACCAUUUGUUGGGGGAUAUUUCAUGUAUAAUAAAACAGUAUCAAUCAAUUUAGA	AUAGAGAGAAGCUACUCUCUGUUCCCCAACCCCUCUAUCAGAUCAAGAUCCGAAAAAACUUGGCGCUACCCCCGCCAAGUUUUU																5UTR_epeE_RNA	69	75	69	75	2.15	fsrA_RNA	24	30	24	30	0.01	-9.12
FadF	predicted by IntaRNA	intergenic region between clsB and fadF	5UTR_fadF_RNA	177	203	199	203	5.92	fsrA_RNA	23	49	23	27	0.98	-16.38	-23.28	-1.6075	AUCUUAUACAGAUUCGGGGGUAGGGGA&UCCCCAACCCCUCUAUCAGAUCAAGAU	(((((.....(((...(((((.(((((&))))).)))))...))).....)))))	CCGGCACGGCCCAUGAAGAUAUCAAGCAGAAUCAAGGCAAAGAAAAUAACGACAAUGAUCAUAAUCACGAUAAAUACCUUCAUACCGGCACUCCUUUCCGUAGUAAAGGUAGUGUGCCCGAACAGCAGGAAUUUAAUUAUUGACUGAACACUCAUUCAUUAUUUAUCAUAAAGAUAAUCUUAUACAGAUUCGGGGGUAGGGGAUCGCGGUCUUUAUCAGUAAAAAGGGGGAAUUGGAAUGAGCGGCUUUCUCAUCGCAAAUGCAUUAUUAUUUCUGAUUGUAACCGCUUACGCUGUCUAUUUGUUUGUUUACUUGGU	AUAGAGAGAAGCUACUCUCUGUUCCCCAACCCCUCUAUCAGAUCAAGAUCCGAAAAAACUUGGCGCUACCCCCGCCAAGUUUUU																5UTR_fadF_RNA	204	236	226	230	6.12	fsrA_RNA	26	53	31	35	0.98	-14.46
Fer	predicted by IntaRNA	intergenic region between ypbB and fer	5UTR_fer_selection_RNA	60	71	65	71	3.74	fsrA_RNA	39	49	39	45	0.95	-4.04	-8.73	-0.395991	AUCGUUGAUUUG&CAGAUCAAGAU	(((.((((((((&)))))))))))	AACCAUAAUAUCGAAGUAAUUUAAUGACAACCUAUCCACCUACAUUCUUCCUGACAAAAAUCGUUGAUUUGCUCUUUUUAUUUUAACAGAUUUCAAACAGAAAUCGACGUUUAAAGUCAUCAUUAAGGGGGAUGUUAUGUAGAUAACCCCUUAUGUGAUAAGCAUUCUCAAUCAUUUUUCUGUUGAAAUGUGGCAGCAACAUCAUUACAAUAAGUAAGAGGAAUAGGUGUUAAAUUGAUUAAAUAUAAAGAUUGAUCCAUUUGUUCCACCAAGAACAAUCUGGGAGGUUUUAUUCAUGGCAAAGUACACAAUCGUAGACAA	AUAGAGAGAAGCUACUCUCUGUUCCCCAACCCCUCUAUCAGAUCAAGAUCCGAAAAAACUUGGCGCUACCCCCGCCAAGUUUUU
Fnr	predicted by IntaRNA	intergenic region between argS and narK, narK, intergenic region between narK and fnr	5UTR_fnR_selection_RNA	137	144	138	144	0.68	fsrA_RNA	15	22	15	21	6	-5.09	-11.77	-0.506043	ACGGAGAG&CUCUCUGU	((((((((&))))))))	UCCUCCGCUCAUAUUGGCGAGUGUAUUUCAGGCAACAGGCCAGUACGCGAUCGGGUUUAUGGCGCUUUCAGAGGUGGCGUUAGCCAGUUUUGUCCUUGUCAUAUGGAUGUAUUGGCAGGAAAGAAUGAAAACACACACGGAGAGAAACAGCCAGAGCAUCAACUAACACUGGGGCAUUCACAAGAUUGUUAGUUUUUUCUCGAUGGGUACAAAUCAAUUCACGUUACAAUAAACACACAACGUGACUUUCUUCGAGGUGAGCUCAUGAAUUUUCUCUC	AUAGAGAGAAGCUACUCUCUGUUCCCCAACCCCUCUAUCAGAUCAAGAUCCGAAAAAACUUGGCGCUACCCCCGCCAAGUUUUU																5UTR_fnR_selection_RNA	51	58	52	58	1.89	fsrA_RNA	46	53	46	52	0.81	-5.95
ForC1	predicted by IntaRNA	intergenic region between yjgB and forC1	5UTR_forC1_2_selection_RNA	356	371	358	364	1.95	fsrA_RNA	11	27	19	25	6.02	-17.3	-25.27	-1.64415	GGGGAAUGGAGAUGGC&GCUACUCUCUGUUCCCC	((((((((((((((((&)))).))))))))))))	UUGUUAAUGGUAAGGCCUUGCGCCUGCUGAGGCAUUUCCCCUUUAUAGGCGGUGUUAUAGAGGUUUUUGACAAGCUCAGCGGCUGAUUGAUUCGUGUUUUCUGAGAGUGUGUUUGUUUGAGCUGCGGCCUUUGCCGGUGCUGAAAAGGACGCAGCCCCAAAGCCGGUAAAACAGCUUGUUACUGCUGCUGCCGCGGUUAUAGCAGACAUUGUCUUUUUCAUGUUAAUCCCUCCUAAUUGAUCUACCAUUCCGUUUCCCCGUGUUUUUGCAACGAAACAUGUGAGUGCGCUUUGUAUGUUUUAUUGAGUUGUUGUAAGGGAACUGAAAUAGGUAAUUCGGUAUAUAAAGCAAGAAAGGGGAAUGGAGAUGGCUGGCAAGAAAACAAUCACAAUAAACGGC…	AUAGAGAGAAGCUACUCUCUGUUCCCCAACCCCUCUAUCAGAUCAAGAUCCGAAAAAACUUGGCGCUACCCCCGCCAAGUUUUU																5UTR_narK_RNA	168	190	186	190	4.75	fsrA_RNA	30	50	30	34	0.97	-6.31
ForC2	predicted by IntaRNA	intregenic region between yrhF and forC2	5UTR_forC2_selection_RNA	309	330	323	329	6.18	fsrA_RNA	30	48	31	37	0.97	-15.89	-23.04	-1.5406	UCUUGAAAGAAAGAUGGAGGGG&CCCCUCUAUCAGAUCAAGA	((((((......((((((((((&))))))))))...))))))	GAAUUCAUGAAUUUUUUUAGACAUGCUGAUUACCCCUUCCGAUAUUGCCUUAUAAAGGCUUUUCCCGGUUCCCCUCAGGACAUUUCACUUGGUUAAAAUUUUCCUGCCAUAUUGUAUUAUAAUAAAUAUCACAUUAUAAUAAAAGCAGUGUUGAUGGAUUUGUAAUAGGAUCUUGUUAUGAGUCUAUCGUUUUAUAAAAAUCAAGGAUUGGUCUGUUAGUAAGACUUGCUAGUGAACUAUUCCGCCAUGUGUGUUUACACCUUCUUAGAAUUAAGGGCAGGUGUAUCUAUACAUGGCUUUUUUUGACUUCUUGAAAGAAAGAUGGAGGGGAAUAUGAAUAUGAUGGACGUUAAGUCGAU	AUAGAGAGAAGCUACUCUCUGUUCCCCAACCCCUCUAUCAGAUCAAGAUCCGAAAAAACUUGGCGCUACCCCCGCCAAGUUUUU
GlcF	predicted by IntaRNA	intregenic region between ysfB and glcD	5UTR_glcD_RNA	180	199	187	191	8.98	fsrA_RNA	23	42	31	35	0.94	-10.24	-20.16	-1.02687	UUUGACAGGGGGAUGGGUGA&UCCCCAACCCCUCUAUCAGA	(((((.((((((.((((.((&))))))..)))))).)))))	CUAAGGCUGAACAGCUGACGGGAUUACGUUUUGACCGUACCGAGGACGUCGUCACGAUGUACGUCGCACUCUAUUUUUUAGAUCAAGAUACAAAAUAGAGAGAGUUUCAGUUUCAUUUUUUGUAUGUUUCUCCAUGGAAGGCUUUGCUUUUUUUCUUUUACAAUAGAUUGAAAGCGUUUUUUGACAGGGGGAUGGGUGAAAUGAUCACCAAGGAUGUAAAGGAGCAGCUGAUUCAGGUCUCCGGACCAGAAAACU	AUAGAGAGAAGCUACUCUCUGUUCCCCAACCCCUCUAUCAGAUCAAGAUCCGAAAAAACUUGGCGCUACCCCCGCCAAGUUUUU
GltA	published (Smaldone et al., 2012)	intergenic region between gltC and gltA	5UTR_gltA_RNA	110	118	112	118	2.22	fsrA_RNA	40	48	40	46	0.94	-6.08	-9.24	-0.610427	UUUUGAUCU&AGAUCAAGA	(((((((((&)))))))))	AAUGAUCAGCGGCUUCUGAAACGUGUUCUCUUUCAGCCACCUCCAUAAAAUAACGCAGUUGGCGCAGCUCCAUGUUUGUCUCACAUCCAUCUAUCUCAUUUUGAGAUUCUUUUGAUCUAAAUUAUAUAUUGUUUAUAUCGUUUUGAAAACCUACAAUGAUUAUAGAGUUGUUAGAUUUUAUGACCGGUAUUAUCGGAAAUUGAUCGGGGGAGAGGAAUUAUGACGUACAAUCAAAUGCCAAAAGCUCAAGGU	AUAGAGAGAAGCUACUCUCUGUUCCCCAACCCCUCUAUCAGAUCAAGAUCCGAAAAAACUUGGCGCUACCCCCGCCAAGUUUUU
GltB	published (Smaldone et al., 2012)	intergenic region between gltC and gltA	5UTR_gltA_RNA	110	118	112	118	2.22	fsrA_RNA	40	48	40	46	0.94	-6.08	-9.24	-0.610427	UUUUGAUCU&AGAUCAAGA	(((((((((&)))))))))	AAUGAUCAGCGGCUUCUGAAACGUGUUCUCUUUCAGCCACCUCCAUAAAAUAACGCAGUUGGCGCAGCUCCAUGUUUGUCUCACAUCCAUCUAUCUCAUUUUGAGAUUCUUUUGAUCUAAAUUAUAUAUUGUUUAUAUCGUUUUGAAAACCUACAAUGAUUAUAGAGUUGUUAGAUUUUAUGACCGGUAUUAUCGGAAAUUGAUCGGGGGAGAGGAAUUAUGACGUACAAUCAAAUGCCAAAAGCUCAAGGU	AUAGAGAGAAGCUACUCUCUGUUCCCCAACCCCUCUAUCAGAUCAAGAUCCGAAAAAACUUGGCGCUACCCCCGCCAAGUUUUU
HemN	predicted by IntaRNA	intergenic region between yqxA and lepA	5UTR_lepA_selection_DNA_RNA	164	175	169	175	4.5	fsrA_RNA	33	44	33	39	0.96	-7.5	-12.96	-0.740039	GAUAUGAUAGGG&CUCUAUCAGAUC	(((.((((((((&)))))))).)))	GAUUUAGUAGAAAAACAAAAAGAGCUGGAAAAGGUGGAGACAUUCAAUAUGUUUUCAAAAGCCGGAAAAGCGCUUUCGGACACCGUAACCAAUACUGCCCAGUCAAUGUAUGAAUGGAUACGGGAUAUGAAUCAAUAAGUACGUGAAAGAGAAAAGCAACCCAGAUAUGAUAGGGAACUUUUCUCUUUCUUGUUUUACAUUGAAUCUUUACAAUCCUAUUGAUAUAAUCUAAGCUAGUGUAUUUUGCGUUUAAUAGUAGGAGUGAUAGAUUGUGACAGAUAAAGAAAAGCGUUUAGAGAG	AUAGAGAGAAGCUACUCUCUGUUCCCCAACCCCUCUAUCAGAUCAAGAUCCGAAAAAACUUGGCGCUACCCCCGCCAAGUUUUU																5UTR_lepA_selection_DNA_RNA	263	269	263	269	2.46	fsrA_RNA	34	40	34	40	0.76	-3.78
HemZ	predicted by IntaRNA	intergenic region between yhaX and hemZ	5UTR_hemZ_selection_RNA	132	145	139	145	2.33	fsrA_RNA	36	48	36	42	0.96	-9.17	-12.46	-0.939675	UUUUGAAUCUGAUA&UAUCAGAUCAAGA	((((((.(((((((&)))))))))))))	GCAGCAGCGAAAAGGAUUUCUUGAUAAGUUCCACAUGAAACGUGUGUAAAAAAGCCGCUCGCGCCCUGACAGGUGCGGCGGCUUUUUUGCCGGAUUGAUUUUAGCAGUUUAUUUCUGUACACUAAAGAAAGUUUUGAAUCUGAUAAAUUAGGUGAUGAAGUUGCAAAUUAAAAUAGAAGGCAUACAUGAUGACCGCCUGCAUCGGC	AUAGAGAGAAGCUACUCUCUGUUCCCCAACCCCUCUAUCAGAUCAAGAUCCGAAAAAACUUGGCGCUACCCCCGCCAAGUUUUU
IlvD	predicted by IntaRNA	intergenic region between ypgRand ilvD	5UTR_ilvD_selection_DNA_RNA	182	188	182	188	2.64	fsrA_RNA	31	37	31	37	0.16	-7.04	-9.84	-0.680212	UGGAGGG&CCCUCUA	(((((((&)))))))	AGAAGAAGCAAAAGGUUCUGUUUGGAAACAAAUGACGGAAAGCAGAAAAAAAGGCGAAUAAAGAUAAAAAAGGUGCAGAUCAUGCACCUUUUUUAUGUGAAUUCACUUUUUAUAAAAAUUAUUUCGAAUAUUGUUGAAAAAUAUCCGAAAACUAUUUAUAGUAAGUAACAAUAUUAAUAGUUGGAGGGUUCAAAUCGAAAGAAAGCUAUAUAAAUAUAAAAACACGAAAGAACAAAACAAGGUGAGGGCGGCCUGUAUUUAUCUUAUUUGCAAAAACAGCCCAUAAAUAAACUGAAAAUUGUCAAAAUAAAAUCCAAUCAAACAAUUGAAAGAAUUUAGGAGGAUCACCAUGGCAGAAUUACGCAGUAAUAU	AUAGAGAGAAGCUACUCUCUGUUCCCCAACCCCUCUAUCAGAUCAAGAUCCGAAAAAACUUGGCGCUACCCCCGCCAAGUUUUU
IspG	predicted by IntaRNA	intergenic region between yqgAand spoIIM	5UTR_spoIIM_seection_RNA	137	145	139	145	1.38	fsrA_RNA	40	48	40	46	0.94	-7.04	-9.36	-0.682008	UUUUGAUCU&AGAUCAAGA	(((((((((&)))))))))	UAGCAAAAUUAAAAACACAGAAAAUUUUCCUUGCUUCAUUUUGUAGAUCCUCCUUUAAACUAUUACAUAAUUAUCCUAACAGAUCCAUUGUUCAUUGUAAAUAAUGGAAUACGAGUUUUAUAUUAUAAAAGCCUCUUUUUGAUCUAAUUUUGCACUAUUUUCUAUUUUCUAUCUGAAGUUAAUGUUUAGUCGAAGAAAUCCUGUCAAAAAAGCGCCUGUAUAAAAACCGAGCAUUCGCAGUCUCUUUUCUUUUGUCAUGAAUCGAAAUGGACAAGCAUACUAUGGUAUAAAAUUUCGUAUGCGGGAGGAAAAGCGAUGAAGCGUCUCACCUUAGUAUGCAGCAUUGUUUUUAUACUUUUUAU	AUAGAGAGAAGCUACUCUCUGUUCCCCAACCCCUCUAUCAGAUCAAGAUCCGAAAAAACUUGGCGCUACCCCCGCCAAGUUUUU
IspH	predicted by IntaRNA	intergenic region between yqfQ and ispH/ cshB and yqfQ	5UTR_yqfQ_selection_RNA	165	177	167	173	4.94	fsrA_RNA	10	23	15	21	6.02	-7.73	-18.69	-0.778287	AGCAGAGAGAGCU&AGCUACUCUCUGUU	(((((((((((((&)))).)))))))))	AAAGUUCAAAUUUCGUUUCUUUCAUUUUUCCCAGCUCCUUAAAGCGGCACAUUAUGUGUCCAUCAUCACAUUAUACCCGAUUUUGCUUAAAAACACCACGUUUGCAAGGCGUUUGUUUUAUUCAGUUAUGUAAAGCAAAUACCGCAGCCCAUGCAUAUUCUAAUAGCAGAGAGAGCUGAAAGGAGGUACAAGUAUGUUUUCACCGCAGCAGCCAAUGAGAAAUUACCCACAGCCCGGACCGCCCC	AUAGAGAGAAGCUACUCUCUGUUCCCCAACCCCUCUAUCAGAUCAAGAUCCGAAAAAACUUGGCGCUACCCCCGCCAAGUUUUU																5UTR_ispH_selection_RNA	54	60	54	60	2.67	fsrA_RNA	36	42	36	42	0.9	-1.57
KamA	predicted by IntaRNA	intergenic region between yoyG and yodT	5UTR_yodT_selection_RNA	117	123	117	123	1.96	fsrA_RNA	21	27	21	27	1.8	-7.74	-11.5	-0.785679	GGGGAAC&GUUCCCC	(((((((&)))))))	UGUUGUCUUGUUCAUUUUAUUAAUUAUUGUUGGAGCCGCUUUUAUUUGCUAGAUGCUGAAAUUUCAAAAGAGCCUUCCUUAUUAGGAAGGCUCUUUUUAUGUGAAAAAGUUUUUGCGGGGAACGUCAUGCCGCCAUUUGGACACUCAUACAAUAUGGUAAAAGGGGUUUUGAGGUGGGAGCAUGAGCAGUUAUUUGAUUAAGCCAGAGCUUAGCUCGGCCUAUCCG	AUAGAGAGAAGCUACUCUCUGUUCCCCAACCCCUCUAUCAGAUCAAGAUCCGAAAAAACUUGGCGCUACCCCCGCCAAGUUUUU																5UTR_yodT_selection_RNA	162	168	162	168	3.85	fsrA_RNA	28	34	28	34	0.11	-7.03
LeuC	published (Gabella et al., 2008)	intergenic region between leuB and leuC	5UTR_leuC_RNA	119	130	121	127	3.66	fsrA_RNA	26	39	31	37	0.78	-12.8	-17.24	-1.32626	GGUAGAGGGAGG&CCAACCCCUCUAUC	(((((((((.((&))...)))))))))	GCACGGAGUGAAGAGUUCAGCAGCACUCAGGCCAUUACAGAGGAAGUUAAGGCAGCAAUCAUGAGUGAAAAUACAAUUUCUAAUGUGUGACAGCUUACGUUAAGCGGUCUUAGCUCUAGGUAGAGGGAGGAAAUAAAAGAUGAUGCCUCGAACAAUCAUCGAAAAGAUUUGGGAUCAGCAUAUUG	AUAGAGAGAAGCUACUCUCUGUUCCCCAACCCCUCUAUCAGAUCAAGAUCCGAAAAAACUUGGCGCUACCCCCGCCAAGUUUUU
LipA	predicted by IntaRNA	intergenic region between lytH and lipA	5UTR_lipA_selection_RNA	258	284	258	262	8.97	fsrA_RNA	26	53	49	53	0.98	-6.88	-16.83	-0.674774	UUGGAUAUUGGAGAUGAUGGGAAUUGG&CCAACCCCUCUAUCAGAUCAAGAUCCGA	((((((....((..((((((...((((&)))).....))))))..))...))))))	CAAAUGCAAACAAAAGGAGAAGAAGAGCGGAUAACAAAACUUUCACAAAAUAAUCUCCUUUCAUAUUGAAUACACAUAGUUUGCGGCAACCCGGCUUAAAAAUGUCAGUAAUCAUCUUCCCUUGUCGAGAAAUUUUUCCUAUGUUAAAGUGUCUAAAGAAAAGACUUUCUUUAGUUAGAAAAACAUUAUUUUUGUUGCAGAACUAAAACCUGCACCUUUCUCGUUUUCAGAAUGUUUCGUGUCAGAAAUUGAGUAUAUUGGAUAUUGGAGAUGAUGGGAAUUGGCAAAGAAAGACGAACACCUCAGAAAGCCCGAAUGG	AUAGAGAGAAGCUACUCUCUGUUCCCCAACCCCUCUAUCAGAUCAAGAUCCGAAAAAACUUGGCGCUACCCCCGCCAAGUUUUU																5UTR_lipA_selection_RNA	25	31	25	31	2.09	fsrA_RNA	18	24	18	24	5.9	-0.45
LutB	published (Gabella et al., 2008)	intergenic region between yvfU and lutA	5UTR_lutA_RNA	225	237	230	236	6.45	fsrA_RNA	28	40	29	35	0.78	-10.51	-17.74	-1.04268	UGAGAGAGGGGUU&AACCCCUCUAUCA	(((.(((((((((&))))))))).)))	CCAAAAGCUUAAUGCGAAAAAUCGGACAGAAGCCGCCAGCAUCGCUGAGGAAAAGGGCUGGAUCUAACCAUAUACUGCACUCCUGGGAGAUCGGGAGUGUUUUUGAUAUGCCACAAAUGAAAAUAUCCCUAGAAAACUCUUUCCUUCCAUUGUCAGAAUAGUGUACGAUAUUCAUAUAGUUAUUUUAACUCAGGUCAUCAGAUGACCUGAUCAUAUAUUGGGGAUGAGAGAGGGGUUCAUCAUGAAAGUCUCACUUUUUGUCACUUGUCUUGUUGAUAUGUUUC	AUAGAGAGAAGCUACUCUCUGUUCCCCAACCCCUCUAUCAGAUCAAGAUCCGAAAAAACUUGGCGCUACCCCCGCCAAGUUUUU
MmgE	predicted by IntaRNA	intergenic region between yqik and mmgA	5UTR_mmgA_RNA	263	277	267	271	6.72	fsrA_RNA	32	49	38	42	0.97	-4.94	-12.63	-0.485104	AUCUUCUGAAUGAGG&CCUCUAUCAGAUCAAGAU	(((((((((..((((&))))..)))))...))))	CAGAUGAAGUACUGAAGAAAAUGAGGAACGGUUUGAUUAAGGUAAGGCCGUAUACAGUCAAUCGUCCGGAAGAUAUGAAGCGUCUCAUUGAAGCGGGAGCAGACGGCAUGUUUACCGACUUUCCAGAAAAGGCUUCGGCAUUGCUGAAAAAUGAAUAGUUGUUAGAAGGAGGCUGUUUGACGCAGCCUUCUUUUUUCAUUCAUUCAUGCCCGUUUCAAAGCAUACAUUCAUAGAAGACAACUAGAAAUUGUAAGCGCUGUCUAUCUUCUGAAUGAGGUGAAACCAUGAGGAAAACAGUCAUUGUAAGUGCUGCAA	AUAGAGAGAAGCUACUCUCUGUUCCCCAACCCCUCUAUCAGAUCAAGAUCCGAAAAAACUUGGCGCUACCCCCGCCAAGUUUUU
MnmL	predicted by IntaRNA	intergenic region between ytzC and mnmL	5UTR_mnmL_selection_RNA	54	60	54	60	1.84	fsrA_RNA	42	48	42	48	0.85	-4.23	-6.92	-0.421303	UCUUGGU&AUCAAGA	(((((((&)))))))	CAUUGCUGGAGAUGUUCAUCUACUGAUUGUCUUGUUGCCACAGUAACCCCUCCUCUUGGUAAUGGAAAUCAUCCAUCAUUCAUAUUGUAGCCUCAUCUGACUUUAUUCAAUAAAGUAAUUUAUGGUCGAUAUUCAUUUGUUCUCUUGUGAAAUGCGUGCUACAAUUUUAGGAUGCAAUCGUACGCAAGGAGGCACAUGAAUUGUGAUGCAGAACAAUCCUUUUCCUUAUUCAAAUACGGAAAAACGCUAUCAUACAUUGAAUUAUCAUCUCAG	AUAGAGAGAAGCUACUCUCUGUUCCCCAACCCCUCUAUCAGAUCAAGAUCCGAAAAAACUUGGCGCUACCCCCGCCAAGUUUUU
MoaA	predicted by IntaRNA	intergenic region between ywmE and fdhD	5UTR_fdhD_RNA	266	281	275	281	2.94	fsrA_RNA	15	25	15	21	6	-3.26	-12.2	-0.32043	GGAACAUUGCGGAGGG&CUCUCUGUUCC	((((.....(((((((&)))))))))))	GUGCUGUUUACGGUUCUGAAAAAGAAUCAGCAUAAUCAAACAUAGAGUCCUUUAUACAGAGGUGUCUCAGCGUGUCGACAAACCCCGCGUUCGUUGUCAAUGCACAUUGGUGCUCACGUGUUAUAAAAGGAACGGCGGCUAAAUGCUUAGGCGUCCUGCCUAAACACCGCCGUCAUCACAUCCUGUAAAAGCCCUUUAUAUAGAGGGCUCUUUUUGUGUCUCAGAAUUCGACAAAAUCCGAGGAGUGUGAAAAAAUAUAAAGGCAGGAACAUUGCGGAGGGGAAGAGACAUUGAACGAUAAAGUAACUGCGG	AUAGAGAGAAGCUACUCUCUGUUCCCCAACCCCUCUAUCAGAUCAAGAUCCGAAAAAACUUGGCGCUACCCCCGCCAAGUUUUU
MrgA	predicted by IntaRNA	intergenic region between yusY and yusZ	5_UTR_yusZ_RNA	172	185	178	182	3.23	fsrA_RNA	25	38	28	32	0.66	-8.74	-12.63	-0.876103	AUAGGAGGGUUAGG&CCCAACCCCUCUAU	((((..(((((.((&)).)))))..))))	CCUUAAAAAAUGAAUCAAGAUCCCAUCUUUGGCCUACCCCUUGCAGCGCCAUAUCACAAAACCCCUUUCCUUCUUUCGUUCUAUUAUAGAACAAUUCUGAAUUAUUGUAUAAAAAUUUCUAUUACAGGCGUCAUUUCGUGUUCAGGAUAGUACAAUAGCUGUAGCAGUUUAAUAGGAGGGUUAGGAUGAAUAAAAAAAUAGCCAUCGUGACAGGAGCGUCCAGCGGCUUCGGUCUGCUGGCAGCUGUAAAGCUUGC	AUAGAGAGAAGCUACUCUCUGUUCCCCAACCCCUCUAUCAGAUCAAGAUCCGAAAAAACUUGGCGCUACCCCCGCCAAGUUUUU
MutY	predicted by IntaRNA	intergenic region between yfhP and mutY	5UTR_mutY_selection_RNA	256	261	256	260	0.81	fsrA_RNA	23	28	24	28	0.01	-9.65	-10.47	-0.951871	UGGGGA&UCCCCA	((((((&))))))	GCGUCGCAAUACCGCCCAGUGCGAUGCCCAUAACGACAUGUGUGCCCGUAUCCAUAGGUGACCUCCUUGCAGGGUGAUCCUGCACAUUCACUUUGUAAGAAAUUCCCCAUUUUCAUAUACCCAAUUUUUAAACUGAUUCAAUCGUUCUCAUAUGUUUCCGCUUUUUCUUUAUUACUAUUUAAUGUAACAUAUUAUCGUACUGUGCCCUUAGUGUACAACAAAAAACAGUCUAAAGAAAAGCGGGGCGCGAAAGACUGGGGAGAAACACAUAUGAACGUACUUGAAGACAAAUUAAAACAAA	AUAGAGAGAAGCUACUCUCUGUUCCCCAACCCCUCUAUCAGAUCAAGAUCCGAAAAAACUUGGCGCUACCCCCGCCAAGUUUUU
NadA	predicted by IntaRNA	nadB	nadC_RNA-1	260	283	278	282	3.78	fsrA_RNA	32	52	33	37	0.97	-11.12	-15.87	-1.093	CGUUAUCAAAUGAAUCUGUGGAGG&CCUCUAUCAGAUCAAGAUCCG	((..(((...((.(((((((((((&)))))).))))))).))).))	AAUAUCGAGGUGGAAAUUGAAACGGAGGAACAGCUGCGGGAAGCAAUUGCAGCUGGAGCGGAUGUUAUUAUGUUUGACAACUGUCCGCCUGAUACGGUCCGUCAUUUUGCAAAGCUCACACCGGCUAAUAUAAAAACUGAAGCCUCUGGCGGGAUUACGUUAGAAUCUUUGCCUGCUUUUAAAGGGACGGGUGUGAAUUAUAUUUCAUUAGGAUUUCUGACUCAUUCCGUCAAAAGUUUAGAUAUCAGCAUGGAUGUUACGUUAUCAAAUGAAUCUGUGGAGGAAUGCUGUUAUGUCAAUUCUUGAUGUGAU	AUAGAGAGAAGCUACUCUCUGUUCCCCAACCCCUCUAUCAGAUCAAGAUCCGAAAAAACUUGGCGCUACCCCCGCCAAGUUUUU
NarG	predicted by IntaRNA	intergenic region between arfM and narG	5UTR_narG_selection_RNA	74	97	83	89	2.8	fsrA_RNA	34	52	40	46	0.97	-7.76	-11.53	-0.765946	CGGUUUUUUUUGAUCUUUGAAUGA&UCUAUCAGAUCAAGAUCCG	(((....(((((((((..((..((&))..))))))))))).)))	UCCUAUCAAUUAUUUUUGCGGUAUCUGCAUACAUCACAGGAUGAAAACGCUGAGCCCGGUUCUUAAAUAGAGCCGGUUUUUUUUGAUCUUUGAAUGAAAGGCAGCUAAUGACCCAAGCGUCCUGCCUGAACGCAGCCUUCCUUCUCCUUUGUGUGAACAUUUUGUGAAAAAAGCAGAGUGUGUGACAUAGUUCACAAGGAAACACGCUGUCUCUGUUUAUAGUGAACUUAGCAUCACCUGACUCGGAAGGAGUGAACUCUCAUGAAGAAAAAGAAAAGGAGUCCGUUGUUUAGGAGAUU	AUAGAGAGAAGCUACUCUCUGUUCCCCAACCCCUCUAUCAGAUCAAGAUCCGAAAAAACUUGGCGCUACCCCCGCCAAGUUUUU
NarH	predicted by IntaRNA	intergenic region between arfM and narG	5UTR_narG_selection_RNA	74	97	83	89	2.8	fsrA_RNA	34	52	40	46	0.97	-7.76	-11.53	-0.765946	CGGUUUUUUUUGAUCUUUGAAUGA&UCUAUCAGAUCAAGAUCCG	(((....(((((((((..((..((&))..))))))))))).)))	UCCUAUCAAUUAUUUUUGCGGUAUCUGCAUACAUCACAGGAUGAAAACGCUGAGCCCGGUUCUUAAAUAGAGCCGGUUUUUUUUGAUCUUUGAAUGAAAGGCAGCUAAUGACCCAAGCGUCCUGCCUGAACGCAGCCUUCCUUCUCCUUUGUGUGAACAUUUUGUGAAAAAAGCAGAGUGUGUGACAUAGUUCACAAGGAAACACGCUGUCUCUGUUUAUAGUGAACUUAGCAUCACCUGACUCGGAAGGAGUGAACUCUCAUGAAGAAAAAGAAAAGGAGUCCGUUGUUUAGGAGAUU	AUAGAGAGAAGCUACUCUCUGUUCCCCAACCCCUCUAUCAGAUCAAGAUCCGAAAAAACUUGGCGCUACCCCCGCCAAGUUUUU
NasC	predicted by IntaRNA	intergenic region between nasA and nasB	5UTR_nasB_RNA	282	293	285	291	3.38	fsrA_RNA	36	51	38	44	0.96	-9.01	-13.35	-0.882067	GGAGGUCUGAUA&UAUCAGAUCAAGAUCC	((((((((((((&)))))))))....)))	UAUAAACACCCAGCGCCCCAAGCAUAACCCAUAUCAUAAAACUGACAUCAAAGUAUAAAAAGGAACAGAGCAAAGUGAGUGGAUGACCGCUAGUUUUCAGUUCCGACAGCUUCAUAAGAUUCCCCUUUCUAGACCCUCAUUAUUUUACAUUUUCUGAAUCAAGGAUAUAGGACCAUUAUUUUCUGGAAAAGACAUGUGUAAGUUUUUGUGACACGUUUAAUGCGUUAACAAUGCAUUGUGACAUAAUUUUUAAUAGGAGAAAACUUACGAGCUUCGCCAAAGGAGGUCUGAUACAUGAAGAAACAAAGAUUAGUGUUAGCGGGAA	AUAGAGAGAAGCUACUCUCUGUUCCCCAACCCCUCUAUCAGAUCAAGAUCCGAAAAAACUUGGCGCUACCCCCGCCAAGUUUUU
NasD	predicted by IntaRNA	intergenic region between nasC and nasD, nasA and nasB	5UTR_nasD_selection_RNA	182	196	190	196	3.99	fsrA_RNA	35	52	35	41	0.97	-14.75	-19.71	-1.49929	CGGAUCAUCUGAUGG&CUAUCAGAUCAAGAUCCG	(((((((((((((((&)))))))))...))))))	GGGAAGCCUUAGAUCCAGCCUGUAAAAUGCCCGGUUUUAAGGUAUGCGCCGUCCGAAUCAUACCUAUUUAAAUUUUUCAUAAAAUUUUUAGAACUUUUCGUAUAUUUUGUUACAUUUUAUAACAUGUAUCUUAAAUAUUCCUUUUUGCUGUGCUACGCUGGAAAAAACAUUUGAUAAGGAGCGGAUCAUCUGAUGGGAAAAAAACAGCUAGUUCUUGUUGGUA	AUAGAGAGAAGCUACUCUCUGUUCCCCAACCCCUCUAUCAGAUCAAGAUCCGAAAAAACUUGGCGCUACCCCCGCCAAGUUUUU																5UTR_nasB_RNA	282	293	285	291	3.38	fsrA_RNA	36	51	38	44	0.96	-9.01
NasE	predicted by IntaRNA	intergenic region between nasC and nasD, nasA and nasB	5UTR_nasD_selection_RNA	182	196	190	196	3.99	fsrA_RNA	35	52	35	41	0.97	-14.75	-19.71	-1.49929	CGGAUCAUCUGAUGG&CUAUCAGAUCAAGAUCCG	(((((((((((((((&)))))))))...))))))	GGGAAGCCUUAGAUCCAGCCUGUAAAAUGCCCGGUUUUAAGGUAUGCGCCGUCCGAAUCAUACCUAUUUAAAUUUUUCAUAAAAUUUUUAGAACUUUUCGUAUAUUUUGUUACAUUUUAUAACAUGUAUCUUAAAUAUUCCUUUUUGCUGUGCUACGCUGGAAAAAACAUUUGAUAAGGAGCGGAUCAUCUGAUGGGAAAAAAACAGCUAGUUCUUGUUGGUA	AUAGAGAGAAGCUACUCUCUGUUCCCCAACCCCUCUAUCAGAUCAAGAUCCGAAAAAACUUGGCGCUACCCCCGCCAAGUUUUU																5UTR_nasB_RNA	282	293	285	291	3.38	fsrA_RNA	36	51	38	44	0.96	-9.01
NsrR	predicted by IntaRNA	intergenic region between ygxB and nsrR	5UTR_nsrR_selection_RNA	229	239	229	232	5.04	fsrA_RNA	38	48	45	48	0.95	-2.97	-8.96	-0.294342	UCUUAUUCUGA&UCAGAUCAAGA	((((..(((((&)))))..))))	CUUCGCACUUGCUUUUGGUUUAUCCUUCGGCCUUGGCGGUAAGGAUUUUGCAUCACGUUAUCUGUCUACAUUUGAACGCAAAAUGCAAAACACAGAAAUCGAAAAAAACCGUAAAAACCAAAAUCCGCCGAAUGACAUGUAAGCAAAAAACAUGCACCCAGCUGGGUGCAUGUUUUUUAAUUCCUUUUUUUUCAUUUUUCAAUCGAUUAUGAUAAGAUAUAGAAAAUGUCUUAUUCUGAGGUCUUAUUAUGAAGUUAACCAAUUAUACAGAUUAUUCAUUAAGAGUG	AUAGAGAGAAGCUACUCUCUGUUCCCCAACCCCUCUAUCAGAUCAAGAUCCGAAAAAACUUGGCGCUACCCCCGCCAAGUUUUU																5UTR_nsrR_selection_RNA	2	30	2	5	3.81	fsrA_RNA	26	54	51	54	1.6	-3.91
Nth	predicted by IntaRNA	intergenic region between aspB and asnC	5UTR_asnC_RNA	158	172	168	172	4.01	fsrA_RNA	31	48	31	35	0.97	-10.39	-15.37	-1.06312	UCUUGUUUUGGAGGG&CCCUCUAUCAGAUCAAGA	(((((.(((((((((&)))))...)))).)))))	GAAAGAAUCAAGCGUUUUGUAGAAAAACAUAGCUAACAGAUCAAAAAGCGGCUGACAGAAAAGCCGCUUUUUAUCUGCAUUGACCCGGUUAGUUAAGAGCGGGUAUAAUAAAGUGAUGAUAAAAGAGUUCGCGGGGCAAUGAGCUUCCGAAUGUCUUUCUUGUUUUGGAGGGAAAUAUGUUGAAAACAACAAUCAACCAAGUGUACAAG	AUAGAGAGAAGCUACUCUCUGUUCCCCAACCCCUCUAUCAGAUCAAGAUCCGAAAAAACUUGGCGCUACCCCCGCCAAGUUUUU
PucE	predicted by IntaRNA	pucB	pucB_RNA	237	259	255	259	3.01	fsrA_RNA	31	51	31	35	0.97	-13.35	-17.33	-1.31946	GGAAUAUGACAUGGUAAGGAGGG&CCCUCUAUCAGAUCAAGAUCC	(((...(((..(((((..(((((&))))))))))..)))...)))	CUUUCCGUCGAUCAUCUCAAUGCCCUUGUGGCUCUGGCUCCUGAGUCAUUUGCCGUGUCAUCGUUUUUAGGGGCGUUCACCCCGCCAAUCUACUUCUCGUCGACAUGUUUUCCUUAUGUAAAGGGAUUAAAGGGAGAUGAAGGGGCUCGCAGGCUCCUGAAAAGCGGACAGCUUGGAGCAGGAGCGGUUUUGGAGGCAAAGGAUAGCGGUGAGUUGGACGAUAUUGAUACACCCGAGGAAUAUGACAUGGUAAGGAGGGCGAUGUCUUGAACGGCCAAGUGACAAAAGCAAGGAU	AUAGAGAGAAGCUACUCUCUGUUCCCCAACCCCUCUAUCAGAUCAAGAUCCGAAAAAACUUGGCGCUACCCCCGCCAAGUUUUU
PurF	predicted by IntaRNA	intergenic region between yepG and purE	5UTR_purE_RNA	349	361	352	356	6.39	fsrA_RNA	18	31	23	27	6.12	-9.59	-22.1	-0.92148	GGUGGGGAACAGA&UCUGUUCCCCAACC	(((((((((((((&)))))))))).)))	UGCGGGAAAAAAAUCGUAUUUGAAGGGAAAUUGAUCUAAAACACGAACAUUAGUAGAAUGAAUUUUUGUAUCGUUCGAUAAUAUCGUUGACAUUAUCCAUGUCCGUUGUUAAGAUAAACAUGAAAUCAAAACACGACCUCAUAUAAUCUUGGGAAUAUGGCCCAUAAGUUUCUACCCGGCAACCGUAAAUUGCCGGACUAUGCAGGAAAGUGAUCGAUAAAACUGACAUGGAUAUAUCGCAGAAGCGAACGACUGACGAUACAUGUACCAUGCCCGGUUUGUAUUGCUUCCUCAUAAGUGCAAUGCAGAGCGGGUAUUUUUUAUUUUCUGAAAACAAAAGCAUUAGAAGGUGGGGAACAGAAUGCAGCCGCUAGUAGGAAUCAUCAUGGGAAGC	AUAGAGAGAAGCUACUCUCUGUUCCCCAACCCCUCUAUCAGAUCAAGAUCCGAAAAAACUUGGCGCUACCCCCGCCAAGUUUUU
PyrK	predicted by IntaRNA	intergenic region between pyrP and pyrB	5UTR_pyrB_selection_RNA	177	183	177	183	2.37	fsrA_RNA	30	36	30	36	0.13	-11.36	-13.86	-1.13269	AGAGGGG&CCCCUCU	(((((((&)))))))	GCGAAGGAAGAGCAGGCAGACACAUCUGAACAACAUCAUAUUUAAAACCUUUUAAUGAAAGUCCAGAGAGGCUUGGAAGGGUUAUGAAGAGAAGGAAGCUUCAAUGCUGCCCUCUAUUUAACCAUACCCCGAGUCUAUCUUAGACCGGGGUUUUUUUUCAGCCUUAAGUUGAAAAGAGAGGGGAAAGAACAUGAAGCAUUUAACGACGAUGAGUGAACUUAGCACUGAGGAAAUCAAAGAUUUGCUUCAAACAGCACAAGAGCUCAAAAG	AUAGAGAGAAGCUACUCUCUGUUCCCCAACCCCUCUAUCAGAUCAAGAUCCGAAAAAACUUGGCGCUACCCCCGCCAAGUUUUU
QcrA	predicted by IntaRNA	5' UTR qcrA	5UTR_qcrA_selection_RNA	187	194	188	194	2.42	fsrA_RNA	30	37	30	36	0.16	-11.38	-13.96	-1.14721	UAGAGGGG&CCCCUCUA	((((((((&))))))))	AUUGGAUGAACGCACUGCUGAAAUUUUGAACGUUUUGUUACAGUUAUGGAGCACUUUAUAAAAACACUUACAUUUCCUUAUAAACAAUAUUUUGGCUAUAUUGACCUUGCUGAGAGAUUCAUAUAUUAUGAGGGUGUCUAGAGUUAUUGCAAUAUUUUCUAUUUUAGUCAGUUUGCAGGGGUGACUUAGAGGGGGGAGAAGAGAUGGGCGGAAAACAUGAUAUAUCCAGACGUCAAUUUUUG	AUAGAGAGAAGCUACUCUCUGUUCCCCAACCCCUCUAUCAGAUCAAGAUCCGAAAAAACUUGGCGCUACCCCCGCCAAGUUUUU
QueE	predicted by IntaRNA	intergenic region between ykvI and queC	5UTR_queE_selection_RNA	68	90	73	79	3.39	fsrA_RNA	30	50	40	46	0.97	-11.05	-15.41	-1.05997	GAUAAUUGAUCUAGGAACCGGGG&CCCCUCUAUCAGAUCAAGAUC	(((..(((((((.......((((&))))......))))))).)))	UGCAAAAAAGCUCCUCGGCGGCGCAGUUUAUAAAUAUAUAUAAUGAAACGAACCGUCACUAUAGAGCGAUAAUUGAUCUAGGAACCGGGGACUGACUUUUUUAUUGUCAAGAAAAACAUCAUUAUGGUAAGAUAGCAGAAGUGAAAAAAUUGAAGAAAAUCCGUGCGAUAUGCGGGAGAGGUUCUAGCUACACCCUCUAUAAAAAACUAAGGACGAGCUGUAUCCUUGGAUACGGCCUUUUUUAUGUUUUUCUAGAGCACCUUCCGAAAAAAGGUGUUUUUUUGCGUGAAUUAGCUGUAGCGAUGUCUCUCGCCGGCGUUUUUAUUGCGGAGAAGGAGAGGAAUCAUGAAAAAAGAAAAAGCAAUUGUCGUAUUUAGCGGCGGUCAAGACAGCACAACA…	AUAGAGAGAAGCUACUCUCUGUUCCCCAACCCCUCUAUCAGAUCAAGAUCCGAAAAAACUUGGCGCUACCCCCGCCAAGUUUUU
QueG	predicted by IntaRNA	yhzB	queG_locus_selection2_RNA	50	59	55	59	2.91	fsrA_RNA	43	51	43	47	0.77	-6.46	-10.14	-0.632046	GGAUUCUUGA&UCAAGAUCC	((((.(((((&)))))))))	UGACGAAGGAUUCAUCGGAUAUACCGCCGUCCGCAUAGUCGAAAAACAAGGAUUCUUGAAACAGGCGGAGUCUGCCUUUCAGCAUUUGCGGUGAGGAGCCGACUUCGAUAUUCUCAUAAAUGACAGCAGCUGCAUGUAAGCCGGCCGCACGUUCAGUAAUAACAGAAUCAAGUUUGAUAUUCACUAGCAUUCACUCCAGUUACGUGAUAUCAACCUAUUAUAAACGCUGUGUCGUUUUAUCACAAAGAAAGGAGGCUGUGCAAAACAUGAACGUUUAUCAGCUCAAAGAAGAAUUAAUUGAAUACGCGAAAAGCAUUGGCGUAGACA	AUAGAGAGAAGCUACUCUCUGUUCCCCAACCCCUCUAUCAGAUCAAGAUCCGAAAAAACUUGGCGCUACCCCCGCCAAGUUUUU																5UTR_queG_RNA	758	764	758	762	4.43	fsrA_RNA	27	33	29	33	0.02	-8.1
RicA	predicted by IntaRNA	intergenic region between kbl and ymcB	5UTR_ymcB_RNA	253	266	254	260	2.17	fsrA_RNA	33	45	38	44	0.96	-6.37	-9.5	-0.616936	UGGUUUGAAAGGAG&CUCUAUCAGAUCA	((((((((.((.((&)))).))))))))	GUUUUCCCGACUGUAGCAAAGGGAAAAGCCAGAAUUCGCACGAUUAUAACAGCAGAGCACACCAAAGAUGAACUGGAUCAGGCGCUUGAUGUCAUCGAAAAGACGGCAAAGGAGCUCCAGCUAUUGUAACAAGAGGAAGAGUUUACUCUUCCUCUUUUGAUUCCUUAUUGAUUAUUAUUCUCAAUGAGUGUACAAUGAUAGGUUGCCAGUUGUGCAGAGCUUCAAUAACCUUUAUACUGAAGGGUGGAAGUUUGGUUUGAAAGGAGAAAAUAUGACAUGAAUGAAAAACAAAAAUUAGAGAGCGGACAAGUUCAUCCAUCGGACAAAAAAUCCGAGAAGGAUUACAGCAAGUACUUUGAAGCU	AUAGAGAGAAGCUACUCUCUGUUCCCCAACCCCUCUAUCAGAUCAAGAUCCGAAAAAACUUGGCGCUACCCCCGCCAAGUUUUU
RicF	predicted by IntaRNA	intergenic region between ylbE and ricF	5UTR_ricF_RNA	120	139	120	126	4.21	fsrA_RNA	41	51	45	51	0.94	-5.18	-10.33	-0.51726	GGGUCUUUUUUCAUGCGGUC&GAUCAAGAUCC	(((((((.........((((&)))))))))))	UUUUAUGAAAAAACCAUUCCGCAUCGGGUGAAUCAGUUUACGAACGGGAUUCAAAUGGCGCAAAUGAUGAUGCAAAUGUUUCAAGCGAUGCGGACAAAAGAUUAAAAGGCCCCGAAGAAGGGUCUUUUUUCAUGCGGUCAUAAGGUUUUGUUGGCGGCUGCGGUUAAGCAUUUUCCAAUUGGCUGGUUUCAUGGUAAACUAACAACUGGAGGUGCAUGUUAUGUAUGCGACGAUGGAAUCCGUGCGGCUUCAAAGUGAAGCUCAGC	AUAGAGAGAAGCUACUCUCUGUUCCCCAACCCCUCUAUCAGAUCAAGAUCCGAAAAAACUUGGCGCUACCCCCGCCAAGUUUUU
ricT	predicted by IntaRNA	holB	holB_selection_2_RNA	6	15	7	13	2.92	fsrA_RNA	42	51	44	50	0.89	-9.86	-13.67	-0.974195	GGGUCUUGAU&AUCAAGAUCC	((((((((((&))))))))))	GAAAUGGGUCUUGAUAUGCUCUUAUUGAUAUAUCGUGAUGUGUUGUCCAUCCAAAUAGGAAAUGAAGAUAAAUUGAUUUAUCAAGACUUAUUCCAAUCAAUAAAACAGCAUGCGCUACAAUCAACACAACAAAGCGUUACGAAUCAGAUACUUGCUGUUUUAGAAGCAAAGAAACGGCUUCAUUCCAAUGUGAAUGUACAAGGAUUAAUGGAGCACUUGGUGUUAAUGUUGCAGGAGGGAUAAGCUUGUACAAUGUAAUUGGUGUCCGCUUUAAGAAAGCGGGUAAAAUAUAUUAU	AUAGAGAGAAGCUACUCUCUGUUCCCCAACCCCUCUAUCAGAUCAAGAUCCGAAAAAACUUGGCGCUACCCCCGCCAAGUUUUU																holB_selection_2_RNA	235	239	235	239	1.35	fsrA_RNA	31	35	31	35	0.12	-7.78
RlmCD	predicted by IntaRNA	intergenic region between yerQ and rlmCD	5UTR_rlmCD_selection_RNA	104	113	104	110	3.52	fsrA_RNA	41	51	45	51	0.94	-6.45	-10.91	-0.624518	GGAUUUUGUC&GAUCAAGAUCC	((((((((((&)).))))))))	GUCGUCAUGCCGAAGGAGAAAGCGGAACAGUUGGAUGACUAAAACUUGGCUUGGUAAGCCAAGCUCAGAAUGUUGACAAAAUCCUAAAACAGUUUUCGUUUUAGGAUUUUGUCAUCUUUUCAGCGUGAUUGAAAACCUUUGAAGUCUAGGAAGGGCGAGCAUCGGAGCACAGCGAAUGUUGAAUUCGUGAGCACCGAAGCACAGGCCUGACAACGAAUGCGAAGGUUUGCCUACACGCUGAAACUUGGCUUGAAUAGGCCAAGUUUUUCUUUCGCUUAAAACUAGAGGUGAUUAUAGAUGAAAAUGAAACCCCCAGUAGAAAAAAAUGAAUACUACGAUGUGACAUUUGAGGAUUUGACACAUG	AUAGAGAGAAGCUACUCUCUGUUCCCCAACCCCUCUAUCAGAUCAAGAUCCGAAAAAACUUGGCGCUACCCCCGCCAAGUUUUU
SdaAA	predicted by IntaRNA	intergenic region between sdaAB and sdAA	5UTR_sdaAA_selection_RNA	146	159	155	159	6.14	fsrA_RNA	21	32	21	25	1.81	-6.36	-14.31	-0.649503	GGGUCAGGAGGAGC&GUUCCCCAACCC	((((..((.(((((&))))))).))))	ACAUAUGGAAGUAGCCCGGAAAGAUAUCGGCCAGCUUGCGCUGAUGACAAUAGAGGUCGAUCAAAAUAUUGACGACCACAUUCUCGACGAGCUGUCGAAGCUGCCGAAUAUUAUUCAAGUGACAAAGAUUGCUGACUAGCGAAAAGGGUCAGGAGGAGCCAGUUAUGUUUCGUAAUGUAAAAGAAUUAAUUGAGAUUACUAAAGAAAAACAAA	AUAGAGAGAAGCUACUCUCUGUUCCCCAACCCCUCUAUCAGAUCAAGAUCCGAAAAAACUUGGCGCUACCCCCGCCAAGUUUUU
SdaAB	predicted by IntaRNA	intergenic region between yloV and sdaAB	5UTR_sdaAB_selection_RNA	240	249	243	249	0.82	fsrA_RNA	19	27	19	25	5.45	-5.27	-11.54	-0.522646	GGAGGAAUAG&CUGUUCCCC	((.(((((((&)))))))))	GGAAGAAGCUGAGCAGCUUGAAGCGUUUCUCAGUGAAAAGUACGAGGAGAUUGAGGUUGAGAUCCACAAUGGGAAACAGCCUCUGUAUUCGUAUAUAGUUUCAGCAGAAUAGAAGGGCAAUUUGCCCUUCUAUUCUUAUGUCUGCUUUUAAGUGCGGCAGCGCUGUAACGCGCCCGCUUGCCAUUUUAUAUCUGAUCAAUUAGUCUAGAAGCAAAGCGCUAAUAAGCUCUGGUUCAUAAGGAGGAAUAGCAUGAAAUACAGAAGCGUUUUUGAUAUUAUCGGCCC	AUAGAGAGAAGCUACUCUCUGUUCCCCAACCCCUCUAUCAGAUCAAGAUCCGAAAAAACUUGGCGCUACCCCCGCCAAGUUUUU
SdhB	published (Gabella et al., 2008)	intergenic region between yslB and sdhC	5UTR_sdhC_RNA	309	348	338	344	7.36	fsrA_RNA	16	47	20	26	9.79	-11.72	-28.87	-1.13974	CUUAUCAAACAGGGGGUAAAGUAAUGUCUGGGAACAGAGA&UCUCUGUUCCCCAACCCCUCUAUCAGAUCAAG	((((((....((((((.........((..(((((((((((&)))))))))))..))))))))....))).)))	UUUUAGGUUGUCAAUAGAUGCUUCAAAUUUAGACUUCAUAUCUGUCUCCCCUCUCUCCUGCGUAUAUUAUAGCUCAAACAGGGGGGAGGAUUACAGAAUGAUCCUGUAAUUCUUAUGAAAAAUUAAGCAAGAAAUAUAUAUUGAUAAAAUAAAAUUUUUCAAUCAACUAAUCAAUUCGGAAAAUUAUAAUUUAUGUACGCGUUUUCUUGACGCCCUUUUGAGGGAGGAGUAAAAUGAAAUUGUCAAUAAAUCUUAAUAAAGUGCUUACAAUUGAAAGAAGUGGGGGAAGAGAUUUAGCACAUUUCGCACUUAUCAAACAGGGGGUAAAGUAAUGUCUGGGAACAGAGA	AUAGAGAGAAGCUACUCUCUGUUCCCCAACCCCUCUAUCAGAUCAAGAUCCGAAAAAACUUGGCGCUACCCCCGCCAAGUUUUU
SkfB	predicted by IntaRNA	intergenic region between skfA and skfB	skfA_IGR_selection_RNA	176	191	180	186	3.12	fsrA_RNA	11	24	14	20	6.02	-7.41	-16.55	-0.740219	GAAUAGGGAGUUGAGC&GCUACUCUCUGUUC	(((((((((((...((&)).)))))))))))	AUGAAAAGAAACCAAAAAGAAUGGGAAUCUGUGAGUAAAAAAGGACUUAUGAAGCCGGGAGGUACUUCGAUUGUGAAAGCUGCUGGCUGCAUGGGCUGUUGGGCCUCGAAGAGUAUUGCUAUGACACGUGUUUGUGCACUUCCGCAUCCUGCUAUGAGAGCUAUUUAACAUUUGAGAAUAGGGAGUUGAGCGUAUUUGCUUAUACUCCUUAUUUUCUCUUAAGGGGGAUUUUAUAUGUCAUAUGAUCGUGUUAAAGAUUUUGAUU	AUAGAGAGAAGCUACUCUCUGUUCCCCAACCCCUCUAUCAGAUCAAGAUCCGAAAAAACUUGGCGCUACCCCCGCCAAGUUUUU
SplB	predicted by IntaRNA	intergenic region between ptsI and splA	5UTR_splA_RNA	233	237	233	237	0.45	fsrA_RNA	31	35	31	35	0.12	-8.91	-9.48	-0.882117	GAGGG&CCCUC	(((((&)))))	AUGAGUUCUCAAUGAGCGCAACGUCUAUCCUUCCGGCAAGAACACAAAUCAGCAAAUUGUCUAAACAAGAAGCUGAGUCAUUCAAAGAGAAAAUCUUAUCUAUGAGCACGACAGAAGAAGUUGUCGCGUUCGUAAAAGAAACAUUCAAGUAAUGUACAAAAACCAGACGGCCUCCGGCCUGUCUGGUUUUUUUCAUAAGUAAGGGUAUAGAAGGACACAAUAACAUGGCUAGGAGGGAUAGUAUGUCAAACCAAUUUAACGCAGGAGAUACUGUUUAUGUGAUCUACAGA	AUAGAGAGAAGCUACUCUCUGUUCCCCAACCCCUCUAUCAGAUCAAGAUCCGAAAAAACUUGGCGCUACCCCCGCCAAGUUUUU																5UTR_splA_RNA	203	207	203	207	0.65	fsrA_RNA	67	71	67	71	0	-6.58
SufA	predicted by IntaRNA	dapF, intergenic region between dapF and sufA	5UTR_sufA_selection_RNA	12	24	12	15	2.98	fsrA_RNA	23	33	30	33	0.03	-7.97	-10.98	-0.814312	GGGGAUUUGGUGA&UCCCCAACCCC	((((..((((.((&)).))))))))	AUUUAGCAGGCGGGGAUUUGGUGAUAAACUGGAAAGAUAACGGCCAUGUAAUGAUGACAGGGCCGGCUGAAACCGUUUGUGAGGGUGUCUAUUUCUUGUAAAACACCUUGUUUGAGAAUUGGAACGAUCAUGUUUAUAAUAAAAGACAGCAACCGGUUUUUAAAAGGAGGUUCAUAAUGAUGAGCAACCCGGUAACAAUUACAGAAGCAGCA	AUAGAGAGAAGCUACUCUCUGUUCCCCAACCCCUCUAUCAGAUCAAGAUCCGAAAAAACUUGGCGCUACCCCCGCCAAGUUUUU																5UTR_sufA_selection_RNA	165	172	169	172	1.32	fsrA_RNA	28	34	28	31	0.11	-5.94
SufB	predicted by IntaRNA	intergenic region between yuzK and sufC	5UTR_sufC_RNA	127	146	127	131	4.33	fsrA_RNA	32	50	46	50	0.97	-5.85	-11.15	-0.578383	GAUCUUUGUUAAACUUGAGG&CCUCUAUCAGAUCAAGAUC	(((((.((........((((&))))........)))))))	CGGCAGAGAGAGCUUGAUUAUGAAAAAAGCAAGCGGAUUUCUGCGGGAGCUUAUUGAGAAAAUCAAUCUUUUAAAAAAGGGUGGGAAUCCACUCUUUUUCUUUUUCAAUCGCUUUAAUAAAGUGCUGAUCUUUGUUAAACUUGAGGAAUGUGCAAGGCACGAUAAAAAGUUGUAUUUACUUUUCAUUUGUUAUAAAAUUAGAAUGAGAAUAAAAUGAGAAUAAUGAUUAUAUAUUUUUGGAGGUAUAGAUAUGGCUGCUUCAACAUUAACGAUCAAAGAUCUUCACGUUGAAAU	AUAGAGAGAAGCUACUCUCUGUUCCCCAACCCCUCUAUCAGAUCAAGAUCCGAAAAAACUUGGCGCUACCCCCGCCAAGUUUUU																5UTR_sufC_RNA	238	243	238	242	2.24	fsrA_RNA	32	37	33	37	0.16	-5.03
ThiC	predicted by IntaRNA	intergenic region between ygaJ and thiC	5UTR_thiC_selection_RNA	163	195	172	178	13.12	fsrA_RNA	23	53	37	43	0.98	-8.9	-23	-0.857513	UUGGACCUGAUCUGGUUCGUACCAGCGUGGGGA&UCCCCAACCCCUCUAUCAGAUCAAGAUCCGA	(((((.((((((((((.......((..((((((&))))))....))..)))))))).)).)))))	CUGAAAUCCCGUUGCCGGUCAAAUAUUUAGGGUGAAAUUGGCUGAAUAUUAUCUAUAUUCCUCUUUUUUUCAGAUUGAUUUUAUGAUAAGAUGAGUGCGAAAUCAAUAGUUACUGGGGGUGCCCGCUUUCGGGCUGAGAGAGAAGGCAAGCUUCUUAACCCUUUGGACCUGAUCUGGUUCGUACCAGCGUGGGGAAGUAGAGGAAUUGUUUUUGUUAUUGUCUUGCUGGGCAAUAAUAUGUUUCUUUCUGACUGUAACCGGGUUCAUUUAUAUGAAUCCGGUUUUUUGUGCUGGUUAUGGGCUUGAUUUUGUCCUUUCAAACGUAGAAAGGGGAAGGAAAAGUAAUGCAAAACAAUUCAGUGCAGCAAGCCAACAUUUCCAUU	AUAGAGAGAAGCUACUCUCUGUUCCCCAACCCCUCUAUCAGAUCAAGAUCCGAAAAAACUUGGCGCUACCCCCGCCAAGUUUUU																5UTR_thiC_selection_RNA	299	309	303	309	3.18	fsrA_RNA	40	51	40	46	0.94	-4.64
YfkA	predicted by IntaRNA	intergenic region between yfiT and yfkA	5UTR_yfkA_selection_RNA	150	169	150	154	3.89	fsrA_RNA	26	44	40	44	0.97	-4.2	-9.06	-0.418315	GGUCUAAAAUUAACUGUUGG&CCAACCCCUCUAUCAGAUC	(((((..........(((((&))))).........)))))	ACAUGUCAAGUCUGUUCUUUAAAUAAUCAAUCUGCUGAUCUUUAUUGUUUACGGCGUUCCCCAUUCUGUUCCUCCAUUCAUUUUUUAUUAUGGUAGCUCAUUUUUUGCCGUUUUUCAAUCGCCGCGCUACUUGCGAUCUUGGCAAAUCAGGUCUAAAAUUAACUGUUGGCAGCGUUAGUAUGCCCAUUUAUAAAGGAGUUAGAUAGUCAUGACACAAAACACGAAGCUGCGUCCGAUUACGCCCGAGUUUGACCCUUGGGAAGCCUAUAUGGA	AUAGAGAGAAGCUACUCUCUGUUCCCCAACCCCUCUAUCAGAUCAAGAUCCGAAAAAACUUGGCGCUACCCCCGCCAAGUUUUU																5UTR_yfkA_selection_RNA	135	141	135	139	2.49	fsrA_RNA	44	50	46	50	0.76	-3.68
YhfW	predicted by IntaRNA	intergenic region between yhxC and yhfW	5UTR_yhfW_RNA	252	277	252	258	5.46	fsrA_RNA	26	43	37	43	0.96	-10.53	-16.95	-1.03936	AUCUGAUUGGAGGUAUAACGGCUUGG&CCAACCCCUCUAUCAGAU	(((((((..((((......((.((((&)))))))))).)))))))	UCCAAUCCCGCUGUCUCCUCCAGUAAUAAUAGCGGUUUUGCCCUCUAAUUUUUUCGCUUUCUUCGGCUUAUCAAAAACCGGACGCGGGUCCAUCAGAUAUUCAAAACCAGGCUGCUGGUUCUGGUGCUGAGGCGGUAAUGUUUUCUUUUUUUGAUUCGCCAAUGAAAUCACUCCUUUUCAACCUUAUUAUGUUAUGAACAAUGCCUGCUUCCUAUGUAUGAAAAGAUAGAAUAUGGAAAAAUUAAGAAUAAAUCUGAUUGGAGGUAUAACGGCUUGGCUAAUCAACAUUUUGCAAAGGA	AUAGAGAGAAGCUACUCUCUGUUCCCCAACCCCUCUAUCAGAUCAAGAUCCGAAAAAACUUGGCGCUACCCCCGCCAAGUUUUU
YitB	predicted by IntaRNA	intergenic region between yitC and yitB	5UTR_yitB_selection_RNA	296	304	298	304	2.1	fsrA_RNA	15	23	15	21	6	-2.86	-10.96	-0.276625	AACGGGGGG&CUCUCUGUU	(((((((((&)))))))))	AAUCUCUUUCGCCCCGCCGAUAAACGCAUAAUGGGCGACCGUAAAGGCUCUGAUGACAUCAAUGACGAUGUUAAUGUCCGCCGGGGCAAGCGAAUGAUGAUGCCCCUGAUAAAUGGCAAUCGGCAUACUACCUCUCCUUGGGCAUAAAACCAUUUUGCUAAAAAGCAUAUUCAGCCGGGCUCUUAAUGGUUCCGCACCUCAUUUUAGGCGGGCGCGGCACCUAAAACCUGAACCUUUAUGCAAAAAAUGAAUAGUCUGCCUAUAACUCGAUCAAUAGAUAAAAAAAGCAGAUGCAAACGGGGGGAAAACAUUGAACGAAACCAUCACAUAUGACACUUGGAACGACAUGCUGUCCAAACAGAUAACGG	AUAGAGAGAAGCUACUCUCUGUUCCCCAACCCCUCUAUCAGAUCAAGAUCCGAAAAAACUUGGCGCUACCCCCGCCAAGUUUUU
YloN	predicted by IntaRNA	intergenic region between priA and defA	5UTR_defA_selection_RNA	193	199	193	199	1.67	fsrA_RNA	31	37	31	37	0.16	-9.01	-10.84	-0.902815	UGGAGGG&CCCUCUA	(((((((&)))))))	CCAAGCGCGUCGCCGAUAGCCAGGAUCAAAGAUAGAUAUCGCUAUCAAUGCGUGAUAAAAUACAAACAGGAAACCCAGUUAUCCGCUUUAUUGAAGAAGAUACUGGAACAUUAUAAACGCGAAAUUGAACAAAAACAUGUAAUGAUUUCAAUUGAUAUGAAUCCUUAUAUGAUGAUGUAAGAUCUCACGUCUUGGAGGGUAACAAAUUGGCAGUAAAAAAGGUCGUCACACAUCCUGCGGAGGUUUUGGAAACACCU	AUAGAGAGAAGCUACUCUCUGUUCCCCAACCCCUCUAUCAGAUCAAGAUCCGAAAAAACUUGGCGCUACCCCCGCCAAGUUUUU																5UTR_defA_selection_RNA	242	248	242	248	1.99	fsrA_RNA	44	50	44	50	0.76	-3.2
YmcB	predicted by IntaRNA	intergenic region between kbl and ymcB	5UTR_ymcB_RNA	253	266	254	260	2.17	fsrA_RNA	33	45	38	44	0.96	-6.37	-9.5	-0.616936	UGGUUUGAAAGGAG&CUCUAUCAGAUCA	((((((((.((.((&)))).))))))))	GUUUUCCCGACUGUAGCAAAGGGAAAAGCCAGAAUUCGCACGAUUAUAACAGCAGAGCACACCAAAGAUGAACUGGAUCAGGCGCUUGAUGUCAUCGAAAAGACGGCAAAGGAGCUCCAGCUAUUGUAACAAGAGGAAGAGUUUACUCUUCCUCUUUUGAUUCCUUAUUGAUUAUUAUUCUCAAUGAGUGUACAAUGAUAGGUUGCCAGUUGUGCAGAGCUUCAAUAACCUUUAUACUGAAGGGUGGAAGUUUGGUUUGAAAGGAGAAAAUAUGACAUGAAUGAAAAACAAAAAUUAGAGAGCGGACAAGUUCAUCCAUCGGACAAAAAAUCCGAGAAGGAUUACAGCAAGUACUUUGAAGCU	AUAGAGAGAAGCUACUCUCUGUUCCCCAACCCCUCUAUCAGAUCAAGAUCCGAAAAAACUUGGCGCUACCCCCGCCAAGUUUUU
YoaE	predicted by IntaRNA	intergenic region between yoaD and yoaE	5UTR_yoaE_selection_RNA	327	350	339	343	3.67	fsrA_RNA	25	49	32	36	0.97	-10.32	-14.96	-0.992353	AUCUAACUAGAGAGAGGAACUGGG&CCCAACCCCUCUAUCAGAUCAAGAU	((((..((.((.(((((...((((&))))...))))).))))....))))	CAAAACAUCCUUUUCAUCGUAUUUUUCAUAAAAAAAAUCUCUUUCCGAAGAUGGAAAGAGAUUCAUAUAUAGGCGCGCUCUGUUACAGGCAGACGCCGGUAUAAACCUUGCUUUCCUAUCUUUCAAGCUAGCGCUUGCUGGAAUUGGCACAAUAAUGUUGCCGAGGUUUCAUAGGGCCAGUCCCUCCACCUCUCUGGAUAGAAAAUAUUGAGUAUGUAAUUUUCAGAAUGAAGAAUACGUUUAUCAUAAAGAAGACUCAGAUUGAUGUCAAUCUCUUUUUUUCAGAAUUGACGUUAUCAUCGGAAAUGUUAUAAUUCUUACAAAAUAUCUAACUAGAGAGAGGAACUGGGCCAUGAGAUCUUUUGCCACACAACAAAACGGCAUUUUCAAA	AUAGAGAGAAGCUACUCUCUGUUCCCCAACCCCUCUAUCAGAUCAAGAUCCGAAAAAACUUGGCGCUACCCCCGCCAAGUUUUU
YotD	predicted by IntaRNA	intergenic region between sspC and yotB	5UTR_yodB_RNA	43	53	49	53	1.81	fsrA_RNA	40	50	40	44	0.94	-13.12	-15.87	-1.32769	GAUCUUGAUCU&AGAUCAAGAUC	(((((((((((&)))))))))))	GCUGAAGCUGCUUGAGGAAUUAGUAAAUCAUUAUUGUUGUUUGAUCUUGAUCUACUUUGUUGAGCCAUCUUAUUCAUCUCCUAAAGUGUAAUGAAAACAAGCUUGUUUGAAUCAUAUUAUGGAGAGAUUAUUUUAAUUUAUACACGCCAAAGAAAUAAAUUUUUCAUUAAGAAAGGUGGAGACAAAAUGAAAAUUGAUUAUGUUUCAGAUCUCCAUAUAAAUCAUUGGAUUCC	AUAGAGAGAAGCUACUCUCUGUUCCCCAACCCCUCUAUCAGAUCAAGAUCCGAAAAAACUUGGCGCUACCCCCGCCAAGUUUUU																5UTR_yodB_RNA	175	181	177	181	2.42	fsrA_RNA	33	39	33	37	0.76	-6.14
YqeV	predicted by IntaRNA	intergenic region between dnaJ and dnaJ	5UTR_dnaJ_RNA	230	236	230	236	1.68	fsrA_RNA	37	43	37	43	0.81	-4.66	-7.15	-0.446799	AUCUGAU&AUCAGAU	(((((((&)))))))	AAGCGAAAAAAGAUGAGCUUCAAACAAUCGUUCAAGAGCUUUCUAUGAAGCUUUAUGAAGAAGCUGCUAAAGCACAGCAAGCUCAAGGCGGAGCAAACGCUGAAGGCAAAGCGGAUGACAACGUUGUCGACGCUGAAUACGAAGAAGUAAACGACGACCAAAACAAAAAAUAAGUUCUUUUUAGUGUCAGCCCCGCUUCCGGAGCUGACCGAAAAGAACACAUUUCAUAAUCUGAUUCAAUGAUUAGAAAGUCAAAGUCAGGCAUCUCUUGGCUUUGACUUUUUUUCUUGCCCGGGAUAAAAGGAAUUGAAAAAUCAUAAUUCAAAAUGAUACAAUCUAAUUUAUGUGAGAAAUUCGGGAGAGUGAAGCGAGAUGAGUAAGCGUGAUUACUAUGAAGUG…	AUAGAGAGAAGCUACUCUCUGUUCCCCAACCCCUCUAUCAGAUCAAGAUCCGAAAAAACUUGGCGCUACCCCCGCCAAGUUUUU
YyaE	predicted by IntaRNA	yyaD, intergenic region between yyaD and yyzM, yyzM	5UTR_yyzM_locus_selection_2_RNA	82	101	83	88	5.71	fsrA_RNA	37	54	48	53	1.6	-12.01	-19.32	-1.09563	UUCGGAUUUUCUGAUUUGAU&AUCAGAUCAAGAUCCGAA	(((((((((..(((((((((&))))))))))))))))))	AGCCGGCUGAUGGCGUUUAUUCAUAUGCCGAGAUGGAUGAUUGUGUUGAUUUUGUUAGUGUUAAUGGUACCUUUUACUUCUUUCGGAUUUUCUGAUUUGAUCGCGUUCUUGUAUCCGAUAUAUGGGAUGCUCAAUUUGUAUUUGUUAGUUUGUCUGCUCUUAUAUCCUAUUUUGAGUAAAUGGAAAUAAGAGGAUGUAUUUCUUUUCGGGUAUCUUGAUUGCUCUUAUGAUCAGUUUUUUUGUACAAUAGAUACAGCAGUUUAGGAAAAGAGGUGAAGGGUCUUGGCGGAUAAAGACUUUGGCCUGAAUGAUAUCGUAGAAAUGAAAAAACCGCAUCCAUGCGGAGCGAACAGCUGGAAAAUUAUACGCAUGGGAAUGGAUAUUCGAAUUAAGUGUGAG…	AUAGAGAGAAGCUACUCUCUGUUCCCCAACCCCUCUAUCAGAUCAAGAUCCGAAAAAACUUGGCGCUACCCCCGCCAAGUUUUU																5UTR_yyzM_locus_selection_2_RNA	278	292	278	283	3.52	fsrA_RNA	36	51	46	51	0.96	-9.62
[truncated: 6 more columns]

## Sheet: Binding position of fsrA 
Name	Binding position
AddB	RBS of addB, intergenic region between yhjR and addB
AlbA	RBS of albA, intergenic region between sboX and albA
BioB	RBS of bioB
CitB	RBS of citB, intergenic region between sspO and citB
CysI	cysJ/intergenic region between cysJ and cysI
EpeE	intergenic region between epeX and epeE
FadF	RBS of fadF, intergenic region between clsB and fadF
Fer	intergenic region between ypbB and fer
Fnr	RBS of narK, narK/intergenic region between narK and fnr
ForC1	RBS of forC1, intergenic region between yjgB and forC1
ForC2	RBS of forC2, intergenic region between yrhF and forC2
GlcF	RBS of glcD, intergenic region between ysfB and glcD
GltA	intregenic region between gltC and gltA
GltB	intregenic region between gltC and gltA
HemN	RBS of lepA, intergenic region between yqxA and lepA
HemZ	intergenic region between yhaX and hemZ
IlvD	intergenic region between ypgRand ilvD
IspG	intergenic region between yqgAand spoIIM
IspH	intergenic region between yqfQ and ispH
KamA	intergenic region between yoyG and yodT
LeuC	RBS of leuC, intergenic region between leuB and leuC
LipA	RBS of lipA/ intergenic region between lytH and lipA
LutB	RBS of lutA, intergenic region between yvfU and lutA
MmgE	RBS of mmgA, intergenic region between yqik and mmgA
MnmL	intergenic region between ytzC and mnmL
MoaA	RBS of fdhD, intergenic region between ywmE and fdhD
MrgA	RBS of yusZ, intergenic region between yusY and yusZ
MutY	RBS of mutY, intergenic region between yfhP and mutY
NadA	RBS of nadA, nadB
NarG	intergenic region between arfM and narG
NarH	intergenic region between arfM and narG
NasC	RBS of nasB, intergenic region between nasA and nasB
NasD	RBS of nasD, intergenic region between nasC and nasD, RBS of nasB, intergenic region between nasA and nasB
NasE	RBS of nasD, intergenic region between nasC and nasD, RBS of nasB, intergenic region between nasA and nasB
NsrR	RBS of nsrR, intergenic region between ygxB and nsrR, ygxB
Nth	RBS of asnC, intergenic region between aspB and asnC
PucE	RBS of pucC, pucB
PurF	RBS of purE, intergenic region between yepG and purE
PyrK	RBS of pyrB, intergenic region between pyrP and pyrB
QcrA	RBS of qcrA, intergenic region between ypiF and qcrA
QueE	intergenic region between ykvI and queC
QueG	yhzB
RicA	intergenic region between kbl and ymcB
RicF	intergenic region between ylbE and ricF
ricT	holB, RBS of ricT
RlmCD	intergenic region between yerQ and rlmCD
SdaAA	intergenic region between sdaAB and sdAA
SdaAB	RBS of sdaAB, intergenic region between yloV and sdaAB
SdhB	RBS of sdhC, intergenic region between yslB and sdhC
SkfB	intergenic region between skfA and skfB
SplB	RBS of splA, intergenic region between ptsI and splA
SufA	dapF, intergenic region between dapF and sufA, RBS of sufA
SufB	RBS of sufC, intergenic region between yuzK and sufC
ThiC	intergenic region between ygaJ and thiC
YfkA	intergenic region between yfiT and yfkA
YhfW	intergenic region between yhxC and yhfW
YitB	RBS of yitB, intergenic region between yitC and yitB
YloN	RBS of defA/ intergenic region between priA and defA, defA
YmcB	intergenic region between kbl and ymcB
YoaE	RBS of yoaE, intergenic region between yoaD and yoaE
YotD	RBS of yotB, intergenic region between sspC and yotB, sspC
YqeV	intergenic region between dnaK and dnaJ
YyaE	yyaD, intergenic region between yyaD and yyzM, yyzM
